# Supplementary material for: Microfluidic Production of Polymeric Core-Shell Microspheres for the Delayed Pulsatile Release of Bovine Serum Albumin as a Model Antigen
Source: Pharmaceutics. 2021 Nov 3;13(11):1854. doi: 10.3390/pharmaceutics13111854 (PMC8625087; doi:10.3390/pharmaceutics13111854)
Supplement: Supplementary file 1 [file pharmaceutics-13-01854-s001.zip]

Archive with 1 entries (1 files):
- pharmaceutics-1424570-supplementary.m4v
